# Supplementary material for: Calcineurin-Dependent Homeostatic Response of C. elegans Muscle Cells upon Prolonged Activation of Acetylcholine Receptors
Source: Cells. 2023 Sep 3;12(17):2201. doi: 10.3390/cells12172201 (PMC10486475; doi:10.3390/cells12172201)
Supplement: Supplementary file 1 [file cells-12-02201-s001.zip]

Archive with 1 entries (1 files):
- cells-2561366-supplementary.pdf
